# Supplementary material for: Molecular basis for RNA polymerase-dependent transcription complex recycling by the helicase-like motor protein HelD
Source: Nat Commun. 2020 Dec 18;11:6420. doi: 10.1038/s41467-020-20157-5 (PMC7749167; doi:10.1038/s41467-020-20157-5)
Supplement: Supplementary file 9 — Source Data [file 41467_2020_20157_MOESM9_ESM.zip]

Archive with 16 entries (13 files):
- Raw Data/
- Raw Data/SD Table 2.xlsx
- __MACOSX/
- __MACOSX/Raw Data/
- __MACOSX/Raw Data/._SD Table 2.xlsx
- Raw Data/.DS_Store
- __MACOSX/Raw Data/._.DS_Store
- Raw Data/SD Table 3.xlsx
- __MACOSX/Raw Data/._SD Table 3.xlsx
- Raw Data/SD Table 4.xlsx
- __MACOSX/Raw Data/._SD Table 4.xlsx
- Raw Data/Uncropped Gels.pdf
- __MACOSX/Raw Data/._Uncropped Gels.pdf
- Raw Data/SD Table 1.xlsx
- __MACOSX/Raw Data/._SD Table 1.xlsx
- __MACOSX/._Raw Data
