# Supplementary material for: Molecular basis for RNA polymerase-dependent transcription complex recycling by the helicase-like motor protein HelD
Source: Nat Commun. 2020 Dec 18;11:6420. doi: 10.1038/s41467-020-20157-5 (PMC7749167; doi:10.1038/s41467-020-20157-5)
Supplement: Supplementary file 9 — Source Data [file 41467_2020_20157_MOESM9_ESM.zip › Raw Data/SD Table 2.xlsx]

## Sheet: End point
User: USER			Path: C:\Program Files (x86)\BMG\PHERAstar\User\Data\							Test ID: 3318
Test Name: TRANSCRIPTION ASSAY								Date: 9/10/2020		Time: 3:12:37 PM
Fluorescence (FI)
	Blank corrected raw data (610, 675)
	1	2	3	4	5	6	7	8	9	10	11	12		Average of all blanks used
A	62990	44610	66395	52473	846	950
B	68966	66484	56694	46675	520	730
C	75269	85482	55161	52111	56058	57192
D	86195	60578	56131	51338	86424	89500
E	84314	96710	49777	55379
F	125657	111348	45956	49824
G	108386	113661	56187	61022
H	107946	115179	54465	44006

## Sheet: Chart
Blank Corrected			Percentage Transcription
RNAP:HelD	HelD	HelD K239A	RNAP:HelD	HelD	HelD K239A
1:0	56625	56625	1:0	1	1
1:0.25	53800	59434	1:0.25	0.95011	1.04961
1:0.5	67725	51684.5	1:0.5	1.19603	0.912751
1:1	80375.5	53636	1:1	1.41943	0.947214
1:2	73386.5	53734.5	1:2	1.29601	0.948954
1:4	90512	52578	1:4	1.59845	0.92853
1:8	118502	47890	1:8	2.09276	0.84574
1:16	111024	58604.5	1:16	1.96068	1.03496
1:32	111562	49235.5	1:32	1.9702	0.869501
0:32	898	625	0:32	0.0158587	0.0110375
In Vivo	87962		In Vivo	1.55341
