# Supplementary material for: Molecular basis for RNA polymerase-dependent transcription complex recycling by the helicase-like motor protein HelD
Source: Nat Commun. 2020 Dec 18;11:6420. doi: 10.1038/s41467-020-20157-5 (PMC7749167; doi:10.1038/s41467-020-20157-5)
Supplement: Supplementary file 9 — Source Data [file 41467_2020_20157_MOESM9_ESM.zip › Raw Data/SD Table 3.xlsx]

## Sheet: End point
User: USER			Path: C:\Program Files (x86)\BMG\PHERAstar\User\Data\							Test ID: 3319
Test Name: TRANSCRIPTION ASSAY								Date: 9/10/2020		Time: 4:54:15 PM
Fluorescence (FI)
	Blank corrected raw data (610, 675)
	1	2	3	4	5	6	7	8	9	10	11	12		Average of all blanks used
A	70887	71073	43462	49977	429	1046
B	53898	56592	53915	52288	-190	-62
C	61626	73375	54328	51151	53790	55603
D	81905	85161	56901	54135	120358	117051
E	92401	90429	47122	50554
F	96426	93977	47830	50013
G	103446	113399	47671	50986
H	110009	103137	49317	49129

## Sheet: Chart
Blank Corrected			Percentage Transcription
RNAP:HelD	HelD	HelD K239A	RNAP:HelD	HelD	HelD K239A
1:0	54696.5	54696.5	1:0	1	1
1:0.25	70980	46719.5	1:0.25	1.29771	0.854159
1:0.5	55245	53101.5	1:0.5	1.01003	0.970839
1:1	67500.5	52739.5	1:1	1.23409	0.964221
1:2	83533	55518	1:2	1.52721	1.01502
1:4	91415	48838	1:4	1.67131	0.892891			s
1:8	95201.5	48921.5	1:8	1.74054	0.894417
1:16	108422	49328.5	1:16	1.98226	0.901858
1:32	106573	49223	1:32	1.94844	0.89993
0:32	737.5	-126	0:32	0.0134835	-0.00230362
In Vivo	118704		In Vivo	2.17024
