# Supplementary material for: Molecular basis for RNA polymerase-dependent transcription complex recycling by the helicase-like motor protein HelD
Source: Nat Commun. 2020 Dec 18;11:6420. doi: 10.1038/s41467-020-20157-5 (PMC7749167; doi:10.1038/s41467-020-20157-5)
Supplement: Supplementary file 9 — Source Data [file 41467_2020_20157_MOESM9_ESM.zip › Raw Data/SD Table 4.xlsx]

## Sheet: ATPase HelD test 1
User: USER			Path: C:\Program Files (x86)\BMG\PHERAstar\User\Data\							Test ID: 3308
Test Name: CD ATPASE ASSAY								Date: 9/1/2020		Time: 8:16:38 AM
ID1: 20-09-01 - ATPase HelD rep4
Absorbance			Absorbance values are displayed as OD
	Raw Data (660)
	1	2	3	4	5	6	7	8	9	10	11	12	Standards blank subtracted						HelD K339A	HelD WT	BSA
A	0.495	0.516	0.146	0.149	0.148								0.147667			Blank average		0.5415
B	1.089	1.003	0.17	0.171	0.173								0.0223333	0.0233333	0.0253333	Blank subtracted			-0.0465	0.5475	-0.0615
C	0.48	0.459	0.203	0.201	0.203								0.0553333	0.0533333	0.0553333				-0.0255	0.4615	-0.0615
D	0.518	0.565	0.332	0.333	0.32								0.184333	0.185333	0.172333	Average			-0.036	0.5045	-0.0615
E			0.586	0.583	0.58								0.438333	0.435333	0.432333	P released			-0.0531915	57.4468	-2.76596
F			0.815	0.844	0.816								0.667333	0.696333	0.668333
G			1.044	1.063	1.062								0.896333	0.915333	0.914333
H			1.249	1.283	1.297								1.10133	1.13533	1.14933
	Plate layout
			Std (µM)	Std (µM)	Std (µM)
	1	2	3	4	5	6	7	8	9	10	11	12	Phosphate (µM)	Average OD 660 nm	Std. Dev
A	HelD K339A 1	HelD K339A 2	0	0	0								0
B	HelD WT 1	HelD WT 2	5	5	5								5	0.0236667	0.00152753
C	BSA 1	BSA 2	10	10	10								10	0.0546667	0.0011547
D	Blank 1	Blank 2	25	25	25								25	0.180667	0.00723418
E			50	50	50								50	0.435333	0.003
F			75	75	75								75	0.677333	0.0164621
G			100	100	100								100	0.908667	0.0106927
H			125	125	125								125	1.12867	0.0246847

## Sheet: ATPase HelD test 2
User: USER			Path: C:\Program Files (x86)\BMG\PHERAstar\User\Data\							Test ID: 3309
Test Name: CD ATPASE ASSAY								Date: 9/1/2020		Time: 10:24:51 AM
ID1: 20-09-01 - ATPase HelD rep5
Absorbance			Absorbance values are displayed as OD
Gray fields contain unused values
	Raw Data (660)
	1	2	3	4	5	6	7	8	9	10	11	12	Standards blank subtracted						HelD K339A	HelD WT	BSA
A								0.516	0.552	0.154	0.152	0.149	0.151667			Blank average		0.541
B								1.007	1.173	0.186	0.179	0.177	0.0343333	0.0273333	0.0253333	Blank subtracted			-0.025	0.466	-0.068
C								0.473	0.482	0.217	0.217	0.208	0.0653333	0.0653333	0.0563333				0.011	0.632	-0.059
D								0.546	0.536	0.358	0.348	0.353	0.206333	0.196333	0.201333	Average			-0.007	0.549	-0.0635
E										0.626	0.614	0.612	0.474333	0.462333	0.460333	P released			2.37374	58.5354	-3.33333
F										0.883	0.888	0.862	0.731333	0.736333	0.710333
G										1.124	1.172	1.104	0.972333	1.02033	0.952333
H										1.344	1.336	1.341	1.19233	1.18433	1.18933
	Plate layout
										Std (µM)	Std (µM)	Std (µM)
	1	2	3	4	5	6	7	8	9	10	11	12	Phosphate (µM)	Average OD 660 nm	Std. Dev
A								HelD K339A 1	HelD K339A 2	0	0	0	0
B								HelD WT 1	HelD WT 2	5	5	5	5	0.029	0.00472582
C								BSA 1	BSA 2	10	10	10	10	0.0623333	0.00519615
D								Blank 1	Blank 2	25	25	25	25	0.201333	0.005
E										50	50	50	50	0.465667	0.00757188
F										75	75	75	75	0.726	0.0137961
G										100	100	100	100	0.981667	0.0349476
H										125	125	125	125	1.18867	0.00404145

## Sheet: ATPase HelD test 3
User: USER			Path: C:\Program Files (x86)\BMG\PHERAstar\User\Data\							Test ID: 3311
Test Name: CD ATPASE ASSAY								Date: 9/1/2020		Time: 12:31:27 PM
ID1: 20-09-01 - ATPase HelD rep6
Absorbance			Absorbance values are displayed as OD
	Raw Data (660)
	1	2	3	4	5	6	7	8	9	10	11	12	Standards blank subtracted						HelD K339A	HelD WT	BSA
A	0.475	0.486	0.148	0.146	0.147								0.147			Blank average		0.506
B	0.975	1.17	0.171	0.166	0.172								0.024	0.019	0.025	Blank subtracted			-0.031	0.469	-0.044
C	0.462	0.466	0.202	0.204	0.203								0.055	0.057	0.056				-0.02	0.664	-0.04
D	0.52	0.492	0.336	0.337	0.334								0.189	0.19	0.187	Average			-0.0255	0.5665	-0.042
E			0.606	0.607	0.604								0.459	0.46	0.457	P released (µM)			1.85294	59.8922	0.235294
F			0.883	0.884	0.862								0.736	0.737	0.715
G			1.134	1.141	1.161								0.987	0.994	1.014
H			1.4	1.337	1.347								1.253	1.19	1.2
	Plate layout
			Std (µM)	Std (µM)	Std (µM)
	1	2	3	4	5	6	7	8	9	10	11	12	Phosphate (µM)	Average OD 660 nm	Std. Dev
A	HelD K339A 1	HelD K339A 2	0	0	0								0
B	HelD WT 1	HelD WT 2	5	5	5								5	0.0226667	0.00321455
C	BSA 1	BSA 2	10	10	10								10	0.056	0.001
D	Blank 1	Blank 2	25	25	25								25	0.188667	0.00152753
E			50	50	50								50	0.458667	0.00152753
F			75	75	75								75	0.729333	0.0124231
G			100	100	100								100	0.998333	0.0140119
H			125	125	125								125	1.21433	0.0338575

## Sheet: Summary
	P released (µM)
Replicate	HelD K239A	HelD WT	BSA				HelD K239A	HelD WT	BSA
1	-0.0531915	57.4468	-2.76596			Average	0.0463721	1.95416	-0.0651555
2	2.37374	58.5354	-3.33333			Std. Dev.	0.0425888	0.0408375	0.063922
3	1.85294	59.8922	0.235294
Average	1.39116	58.6248	-1.95467
Std. Dev.	1.27766	1.22512	1.91766
Std. Error	0.73766	0.707326	1.10716
Reaction volume (µl)	100	100	100
protein (pmol)	100	100	100
reaction time (min)	30	30	30
µmol P released/µmol protein/min
Average	0.0463721	1.95416	-0.0651555
Std. Dev.	0.0425888	0.0408375	0.063922
