# Supplementary material for: Molecular basis for RNA polymerase-dependent transcription complex recycling by the helicase-like motor protein HelD
Source: Nat Commun. 2020 Dec 18;11:6420. doi: 10.1038/s41467-020-20157-5 (PMC7749167; doi:10.1038/s41467-020-20157-5)
Supplement: Supplementary file 9 — Source Data [file 41467_2020_20157_MOESM9_ESM.zip › Raw Data/SD Table 1.xlsx]

## Sheet: End point
User: USER			Path: C:\Program Files (x86)\BMG\PHERAstar\User\Data\							Test ID: 3317
Test Name: TRANSCRIPTION ASSAY								Date: 9/10/2020		Time: 1:44:54 PM
Fluorescence (FI)
	Blank corrected raw data (610, 675)
	1	2	3	4	5	6	7	8	9	10	11	12		Average of all blanks used
A	60240	65489	36223	62051	407	583
B	63107	60384	69489	42769	18	-25
C	66709	63897	51469	49753	49190	52489
D	73479	75411	49529	50556	104269	105806
E	86206	84539	47143	47460
F	84754	98662	47211	49169
G	124132	102173	46797	56264
H	96199	111404	45930	34589

## Sheet: Chart
Blank Corrected			Percentage Transcription
RNAP:HelD	HelD	HelD K239A	RNAP:HelD	HelD	HelD K239A
1:0	50839.5	50839.5	1:0	1	1
1:0.25	62864.5	49137	1:0.25	1.23653	0.966512
1:0.5	61745.5	56129	1:0.5	1.21452	1.10404
1:1	65303	50611	1:1	1.28449	0.995505
1:2	74445	50042.5	1:2	1.46431	0.984323
1:4	85372.5	47301.5	1:4	1.67926	0.930408
1:8	91708	48190	1:8	1.80387	0.947885
1:16	113152	51530.5	1:16	2.22568	1.01359
1:32	103802	40259.5	1:32	2.04175	0.791894
0:32	495	-3.5	0:32	0.00973652	-6.88441e-05
In Vivo	105038		In Vivo	2.06606
